# Supplementary material for: Genome assembly of Nannochloropsis oceanica provides evidence of host nucleus overthrow by the symbiont nucleus during speciation
Source: Commun Biol. 2019 Jul 3;2:249. doi: 10.1038/s42003-019-0500-9 (PMC6610115; doi:10.1038/s42003-019-0500-9)
Supplement: Supplementary file 3 — Supplementary Data 1 [file 42003_2019_500_MOESM3_ESM.xlsx]

## Sheet: Table 2
The numbers of eight categories of flagellum-associated genes of two Nannochloropsis species
genes		N. oceanica	N. gaditana
Structural gene	Tubulin
	Alpha tubulin 1	Contig6_pilon.118	Nga00125
	Beta tubulin 5	Contig13_pilon.8	Nga07210
	Radial spoke
	Radial Spoke Protein 5	Contig20_pilon.17
	Radial Spoke Protein 10	Contig5_pilon.185	Nga02761
	Central pair
	KLP1, Kinesin-Like Protein 1	Contig32_pilon.33	Nga06655
	PF6, Central Pair Protein	Contig1_pilon.337
	Katanin p80 subunit	Contig14_pilon.87
	PF16, Central Pair Protein	Contig5_pilon.211	Nga00882
	PF20, Central Pair Associated WD-Repeat Protein	Contig1_pilon.158	Nga03141
	PP1, Phosphatase 1	Contig14_pilon.54	Nga00494.01
	Outer Dynein Arm
	Dynein alpha chain, flagellar outer arm	Contig7_pilon.28	Nga00956
	outer dynein arm heavy chain beta	Contig92_pilon.2
	Dynein gamma chain, flagellar outer arm	Contig34_pilon.17	Nga01098
	ODA-IC1, Outer Dynein Arm Intermediate Chain 1	Contig19_pilon.35
	ODA-LC6, Outer Dynein Arm Light Chain 6, 11KD	Contig27_pilon.45	Nga21281
	ODA-DC2, Outer Dynein Arm Docking Complex 2, Mr 70,000	Contig5_pilon.276	Nga00665
	Inner Dynein Arm
	Actin, Inner Dynein Arm Intermediate Chain	Contig4_pilon.247	Nga07090
	Dynein Light Chain Tctex1	Contig11_pilon.128
	Dynein Light Chain Tctex2b	Contig24_pilon.39
	Caltractin / Centrin 20 kD Calcium-Binding Protein	Contig16_pilon.107	Nga00144
Functional gene	IFT-A complex
	Intraflagellar transport protein 122	Contig27_pilon.3
	Intraflagellar transport protein 144	Contig1_pilon.175
	IFT-B complex
	Intraflagellar transport protein 56	Contig5_pilon.212	Nga20962
	intraflagellar transport protein 72/74	Contig10_pilon.171
	Intraflagellar transport protein 81	Contig22_pilon.50
	Intraflagellar transport protein 88	Contig8_pilon.182	Nga20597
	Intraflagellar transport protein 172	Contig10_pilon.11
	DHC1b, Cytoplasmic Dynein Heavy Chain 1b	Contig13_pilon.167	Nga03803
	FLA8, Kinesin-II Motor Protein	Contig10_pilon.105	Nga02472

## Sheet: Table 3
The identification of translocon components in IM and OM of plastid
		Heterokongta			Red algae
		N. oceanica	N. gaditana	P. tricornutum	C. merolae	G. sulphuraria
Translocon in IM	tic20	-	-	45335	CMS050C	M2Y1M3
	tic22	Contig15_pilon.47	Nga00297	54590	CMJ105C	XP_005705123.1
						/XP_005708762.1
	tic55	Contig5_pilon.215	Nga02012	50613	-	-
	tic110	Contig18_pilon.106	-	B7GEF3	M1V6H9	XP_005709367.1
Translocon in OM	toc75	-	-	-	CMJ202C	XP_005703263.1
	omp85	Contig4_pilon.83	Nga01289	39419	CMO061C	XP_005704711
	toc64	Contig5_pilon.148	Nga01610	13890	CMM318C	XP_005703109
	toc34	Contig1_pilon.268	Nga00080	32803	CMR284C	XP_005703923
IM, inner membrane of plastid;
OM, Outer membrane of plastid;
The genomes against which the genes were searched are the same as those used in Supplementary Table 10.

## Sheet: Table 4
The identification of host ERAD and symbiont SELMA components in N. oceanica, N. gaditana, P. tricornutum, C. merolae and G. sulphuraria
	host (symbiont)	Heterokonta							Red alga
		N. oceanica		N. gaditana		P. tricornutum			C. merolae	G. sulphuraria
		H	S	H	S	H	S
ER translocation	Sec61	Contig13_pilon.89	-	Nga01360.01	-	52674	-		CMK192C	stig_57;Gs55610.1
Derlin proteins	Dfm1, hDer1-1 (sDer1-1)	Contig3_pilon.223	Contig23_pilon.87	Nga02852	Nga02945	46966	31697		CMK163C	stig_15;Gs21850.1
	Der1, hDer1-2 (sDer1-2)	Contig21_pilon.110	-	Nga04221	-	37614	35965		CMI159C	stig_63;Gs58360.1
	Hrd1/Der3 (ptE3p)	Contig15_pilon.69	-	Nga00287	-	49801	48034		CMG190C	stig_4;Gs07260.1
Ubiquitinylation	Hrd3	-	-	-	-	48662	-		CMG180C	stig_11;Gs18040.1
	Uba1 (sUba1)	Contig6_pilon.259	Contig1_pilon.389	Nga03864	Nga03864	54754	54460		CMI034C	stig_39;Gs42920.1
	Doa10	Contig10_pilon.250	-	Nga02566	-	42799	-		CMT548C	stig_66;Gs59720.2
	Ubc6 (sUbc6)	Contig12_pilon.37/Contig22_pilon.83(UB2J1/UB2J2)	-	Nga20366	-	56437	56431		CMS321C	stig_9;Gs15540.1
						/37077#
	Polyubiquitin (sUbi)	Contig3_pilon.361	-	Nga07224.1	-	51931	54323		-	-
Cdc48 complex	Cdc48 (sCdc48-1)	Contig16_pilon.17	-	Nga03808	-	21083	50978		CML023C	stig_37;Gs41710.1
	(sCdc48-2)	-	-	-	-	-	19162		-	-
	Ufd1 (sUfd1)	Contig18_pilon.120	-	Nga00762	-	44372	49319		CMK008C	stig_39;Gs43460.1
	Npl4 (sNpl4)	Contig24_pilon.18	-	Nga01268.01	-	56433	34750		CMH273C	stig_13;Gs19810.1
	(sUBX)	-	-	-	-	-	44122		CML244C	stig_56;Gs54800.1
	(sPUB)	-	-	-	-	-	37661		-	-
Processing	Png1 (sPng1)	Contig3_pilon.183	Contig1_pilon.458	Nga05632	Nga06901	38926	50113		CMT048C
	Dsk2 (sUbq)	Contig13_pilon.179	Contig19_pilon.32		Nga04111	33734	47962		CMD018C	stig_1;Gs02810.1
	Rad23	Contig6_pilon.201	-	Nga00838.1	-	43564	-		CMK054C	stig_7;Gs12640.1
	Ufd2	Contig37_pilon.21	-	Nga04925.1	-	45922	-		CMS041C	stig_38;Gs42450.1
	(ptDUP)	-	-	-	-	-	56710		-	-
Unknown function	(PPP1)	Contig14_pilon.54	-	Nga00494.01	-	-	48879		AP006491.2	-
Chaperones	Hsp70 (sHsp70)	Contig29_pilon.17/	Contig16_pilon.90	Nga06735	Nga00168	54019	55890		CMP145C	stig_10;Gs16120.1
	Hsp40/Ydj1/MAS5	Contig32_pilon.22	-	Nga06905	-	29003	-		CML030C	stig_8;Gs13240.1
	(sDPC)	-	-	-	-	-	48633		-	-
The genes of N. oceanica are the searching results against the genome sequence obtained in this study.
The genes of N. gaditana are the searching results against the genome sequence published early 1.
The gene information of P. tricornutum (diatom) are gotten from the statistic of SELMA components 2 and the sequence were obtained from the genome published early 3 .
The gene information of C. merolae and G. sulphuraria (red algae) are gotten from the statistic of SELMA components 2 and the sequence were obtained from the genome published early 4,5 .
The difference between host and symbiont specific genes of N. oceanica and N. gaditana exists only in the similarity between qurry and hit, not in structure.
-, not identified.
1. Radakovits, R. et al. Draft genome sequence and genetic transformation of the oleaginous alga Nannochloropis gaditana. Nat. Commun. 3, 686 (2012).
2. Stork, S. et al. Distribution of the SELMA translocon in secondary plastids of red algal origin and predicted uncoupling of ubiquitin-dependent translocation from degradation. Eukaryotic Cell 11, 1472-1481 (2012).
3. Bowler, C. et al. The Phaeodactylum genome reveals the evolutionary history of diatom genomes. Nature 456:239–244 (2008)
4. Nozaki, H. et al. A 100%-complete sequence reveals unusually simple genomic features in the hot-spring red alga Cyanidioschyzon merolae. BMC Biol. 5, 28 (2007)
5. Schonknecht, G. et al. Gene transfer from bacteria and archaea facilitated evolution of an extremophilic eukaryote. Science. 339,1207-1210 (2013).

## Sheet: Table 5
Identification of known meiosis-specific genes used as a meiosis detection toolkit
	N. oceanica	N. gaditana	Chlamydomonas reinhardtii	Ectocarpus siliculosus	Volvox carteri	Emiliania huxleyi
Spo11-2	Contig5_pilon.172	Nga02765	27565889	Esi0050_0008	103453	66465
Mer3	Contig7_pilon.189	Nga03449	142899	Esi0020_0060	30109	197472
Hop1/Asy1	-	-	420857	Esi0148_0021	98451	240655
Dmc1	-	Nga00201.01	196696	Esi0034_0089	121385	104759
Hop2	Contig13_pilon.159	-	307257	Esi0058_0087	109964	245451
Mnd1	-	Nga01637.01	401686	Esi0007_0181	45864	416873
Msh4	Contig11_pilon.68	Nga10008	396233	Esi0277_0038	89345	253618
Msh5	Contig11_pilon.122	Nga01439.01	409663	Esi0143_0064	43462	221548
Nine meiosis-specific genes are documented by Malik et al.(2008) and Schurko and Logsdon Jr (2008) 1,2;
Rec8 is not identified in two species of genus Nannochloropsis. A homologous gene of Rec8 is found in the genome of N. oceanica; however it is phylogenetically similar to Rad21, a meiosis associating gene.
The genomes used are the same as those of Table 4.
1. Malik, S. B. et al. An expanded inventory of conserved meiotic genes provides evidence for sex in Trichomonas vaginalis. PLoS One, 3, e2879 (2008).
2. Schurko, A. M. & Logsdon, Jr. J. M. Using a meiosis detection toolkit to investigate ancient asexual ‘scandals’ and the evolution of sex. Bioessays 30, 579-589 (2008).

## Sheet: Fig. 3
The percentages of homologous genes of P. tricornutum, T. pseudonana, A. anophagefferens, N. oceanica and N. gaditana found in the nuclear genomes of E. huxleyi, G. theta, C. merolae and G. sulphuraria.
	Emiliania huxleyi	Guillardia theta	Cyanidioschyzon merolae	Galdieria sulphuraria
Thalassiosira pseudonana	0.404786	0.357943	0.209994	0.225633
Aureococcus anophagefferens	0.482179	0.391839	0.203521	0.219377
Phaeodactylum tricornutum	0.373873	0.333212	0.205193	0.21945
Nannochloropsis ocaenica	0.288333	0.271967	0.182499	0.197483
Nannochloropsis gaditana	0.28215	0.270585	0.189118	0.200538
